# Supplementary material for: Understanding the Role of Polyols and Sugars in Reducing Aggregation in IgG2 and IgG4 Monoclonal Antibodies During Low-pH Viral Inactivation Step
Source: Pharmaceuticals (Basel). 2025 Dec 3;18(12):1846. doi: 10.3390/ph18121846 (PMC12736099; doi:10.3390/ph18121846)
Supplement: Supplementary file 1 [file pharmaceuticals-18-01846-s001.zip]

Archive with 1 entries (1 files):
- pharmaceuticals-3982454-supplementary.pdf
